# Supplementary material for: Conditions to Control Furan Ring Opening during Furfuryl Alcohol Polymerization
Source: Molecules. 2022 May 17;27(10):3212. doi: 10.3390/molecules27103212 (PMC9145036; doi:10.3390/molecules27103212)
Supplement: Supplementary file 1 [file molecules-27-03212-s001.zip]

Archive with 1 entries (1 files):
- molecules-1711881-supplementary.pdf
